# Supplementary material for: Nanobodies raised against monomeric ɑ-synuclein inhibit fibril formation and destabilize toxic oligomeric species
Source: BMC Biol. 2017 Jul 3;15:57. doi: 10.1186/s12915-017-0390-6 (PMC5496350; doi:10.1186/s12915-017-0390-6)
Supplement: Supplementary file 7 — Supporting Data Values. (XLSX 27 kb) [file 12915_2017_390_MOESM7_ESM.xlsx]

## Sheet: Sheet1
Bulk ThT assay (Fig. 1a)
70 µM a-syn only
Time (h)	ThT fluorescence Int 1	ThT fluorescence Int 2	ThT fluorescence Int 3
0	564	550	544
12	12185	8962	12441
18	20986	11437	17328
24	33481	27506	29093
36	26461	34216	41250
42	54383	45356	43609
48	55871	48520	61200
54	65935	60668	66701
60	64585	66121	70255
72	47691	38671	44125
84	51884	47083	53263
96	51483	52726	51176
108	55602	54992	57822
70 µM a-syn plus 2 equivalents NbSyn87
Time (h)	ThT fluorescence Int 1	ThT fluorescence Int 2	ThT fluorescence Int 3
0	553	535	533
12	553	563	538
18	546	586	528
24	724	1848	645
36	1398	6844	3513
42	2650	4390	3090
48	5241	10925	2642
54	5703	6766	5603
60	6391	7573	6972
72	4611	23179	7331
84	4493	21994	9782
96	3228	6574	5279
108	2751	8943	6254
70 µM a-syn plus 2 equivalents NbSyn2
Time (h)	ThT fluorescence Int 1	ThT fluorescence Int 2	ThT fluorescence Int 3
0	564	566	583
12	1668	1844	731
18	4168	2469	2287
24	7243	6523	4645
36	21244	10817	14571
42	18418	11420	16190
48	27205	18704	21937
54	31511	23666	27151
60	25685	28255	37527
72	22974	27720	32017
84	66626	44232	60844
96	73322	53459	32134
108	82145	50760	81234
70 µM a-syn plus 2 equivalents NbHul5g
Time (h)	ThT fluorescence Int 1	ThT fluorescence Int 2	ThT fluorescence Int 3
0	569	550	581
12	19534	11879	10035
18	39630	18038	21536
24	69768	34515	29465
36	71431	52492	51272
42	34632	67645	64344
48	42437	76023	76807
54	44556	76426	68798
60	38237	71552	73435
72	30250	50678	56310
84	61288	40229	60874
96	33309	60567	61462
108	35259	60785	58443
sm-FRET oligomer concentrations (Fig. 1d-g)
70 µM a-syn only (Fig. 1d)
Time (h)	[Oligomers 1] (µM)	[Oligomers 2] (µM)	[Oligomers 3] (µM)	[Oligomers 4] (µM)	[Oligomers 5] (µM)	[Oligomers 6] (µM)
0	0.0394522	0.0565597	0.12918
2	0.0464348	0.0691286	0.0834431
4	0.0768095	0.141748	0.106137
6	0.194468	0.218907	0.0939171
8	0.311777	0.469585	0.219605
10	0.219955	0.745401	0.08065
11	0.552717	0.425366	0.434364	0.0473029	0.0670229	0.0754226
12	0.512813	0.809536	0.516446	0.0750998	0.0637056	0.179875
14	1.20329	1.12393	1.42419	0.214803	0.155483	0.147296
16	0.772944	0.978341	1.49792	0.998802	1.0484	1.37138
18	0.865606	0.963879	1.37349	0.648172	0.627151	1.31285
20	0.792988	0.815752	1.08055	0.480949	0.45247	0.253094
24	0.214368	0.0502753	0.297113
26	0.28245	0.0939171	0.497865
28	0.112421	0.182946	0.31457
30	0.114865	0.566645	0.91927
50	0.0631933	0.0837922	0.114516
70 µM a-syn plus 2 equivalents NbSyn87 (Fig. 1g)
Time (h)	[Oligomers 1] (µM)	[Oligomers 2] (µM)	[Oligomers 3] (µM)
0	0.0661385	0.0817282	0.0944835
2	0.0377934	0.0732247	0.143615
4	0.180936	0.111018	0.157787
6	0.173377	0.284868	0.131805
8	0.184243	0.237626	0.114797
10	0.226288	0.450686	0.0840903
11	0.172083	0.194694	0.200878
12	0.0904221	0.616392	0.0346336
14	0.215919	0.191767	0.147957
16	0.212266	0.348189	0.192306
18	0.547206	0.211881	0.0871895
20	0.530326	0.0381331	0.301496
24	0.097318	0.111963	0.22676
26	0.412421	0.235736	0.396831
28	0.11716	0.0548004	0.364706
30	0.0491314	0.10157	0.35951
50	0.0330692	0.12897	0.102987
70 µM a-syn plus 2 equivalents NbSyn2 (Fig. 1f)
Time (h)	[Oligomers 1] (µM)	[Oligomers 2] (µM)	[Oligomers 3] (µM)
0	0.0449193	0.0548098	0.162781
2	0.11745	0.0605793	0.0729424
4	0.0651124	0.0923113	0.129813
6	0.186683	0.103438	0.18215
8	0.556753	0.367597	0.137643
10	0.266219	0.654009	0.0741787
11	0.293833	0.301992	0.28496
12	0.269354	0.341539	0.233851
14	0.409787	0.361199	0.307525
16	0.433333	1.10465	0.345882
18	0.304947	0.72439	0.634569
20	0.322088	0.571445	0.385021
24	0.0861298	0.198222	0.126104
26	0.123631	0.22913	0.251383
28	0.0762393		0.224597
30	0.043683	0.145061	0.393147
50	0.0375015	0.104674	0.109208
70 µM a-syn plus 2 equivalents NbHul5g (Fig. 1e)
Time (h)	[Oligomers 1] (µM)	[Oligomers 2] (µM)	[Oligomers 3] (µM)	[Oligomers 4] (µM)	[Oligomers 5] (µM)	[Oligomers 6] (µM)
0	0.0759352	0.0759352	0.0459227
2	0.0542395	0.0542395	0.149339
4	0.100885	0.100885	0.060025
6	0.160187	0.160187	0.120773
8	0.660637	0.660637	0.13813
10	0.0567706	0.0567706	0.282045
11	0.437987	0.39978	0.403112	0.119404	0.160091	0.191548
12	0.101953	0.54601	0.54074	0.16153	0.11816	0.159498
14	0.697631	0.943348	0.546893	0.0311354	0.0414169	0.04998
16	1.2259	1.40342	1.80056	0.481663	0.555446	0.713594
18	0.11506	0.172104	0.174504	0.269978	0.640045	0.498347
20	0.160282	0.16881	0.860328	0.462361	0.773427	1.10329
24	0.369913	0.369913	0.492494
26	0.16308	0.16308	0.497557
28	0.649789	0.649789	0.404988
30	0.355449	0.355449	0.637133
50	0.433192	0.433192	0.248417
Comparative assays showing the relative stability and cytotoxicity of oligomers (Fig. 4 a, b, e )
sm-FRET proteinase K digestion assay (Fig. 4a)
[PK]/(µg/ml)	Fraction of degradation
	70 µM a-syn plus 2 equivalents NbHul5g 1	70 µM a-syn plus 2 equivalents NbHul5g 2	70 µM a-syn plus 2 equivalents NbHul5g 3
0	0	0	0
0.01	0.11647	0.119846	0.14471
0.1	0.155597	0.160469	0.153894
0.4	0.577349	0.502764	0.602211
2	0.593924	0.660222	0.494477
10	0.875691	0.883978	0.892265
[PK]/(µg/ml)	Fraction of degradation
	70 µM a-syn plus 2 equivalents NbSyn2 1	70 µM a-syn plus 2 equivalents NbSyn2 2	70 µM a-syn plus 2 equivalents NbSyn2 3
0	0	0	0
0.01	0.835052	0.864507	0.905744
0.1	0.899853	0.911635	0.899853
0.4	0.976436	0.952872	0.946981
2	0.958763	0.893962	0.946981
10	1	0.935199	1
[PK]/(µg/ml)	Fraction of degradation
	70 µM a-syn plus 2 equivalents NbSyn87 1	70 µM a-syn plus 2 equivalents NbSyn87 2	70 µM a-syn plus 2 equivalents NbSyn87 3
0	0	0	0	0
0.01	0.151515	0.393939	0.622103	0.664884
0.1	0.782531	0.632799	0.721925
0.4	0.967914	0.99287	0.925134
2	0.846702	0.989305	0.989305
10	0.99287	0.982175	0.975045
sm-FRET degradation of the 29 h samples by the 26S proteasome (Fig. 4b)
			Fraction of non-degraded oligomers after 24 h
70 µM a-syn plus 2 equivalents NbHul5g			0.552839	0.649326	0.777058
70 µM a-syn plus 2 equivalents NbSyn2			0.33269	0.348278	0.342475
70 µM a-syn plus 2 equivalents NbSyn87			0.311262	0.222152	0.425685
Quantification of the released pro-inflammatory cytokine TNF-alpha (Fig. 4e)
			TNF-alpha concentration (pg/ml)
70 µM a-syn			165.058	177.774	176.28
70 µM a-syn plus 2 equivalents NbHul5g			149.975	151.775	150.875
70 µM a-syn plus 2 equivalents NbSyn2			50.769	47.591	51.559
70 µM a-syn plus 2 equivalents NbSyn87			38.964	38.44	37.963
